# Supplementary material for: AMPA Receptor Antagonists Facilitate NEDD4-2-Mediated GRIA1 Ubiquitination by Regulating PP2B-ERK1/2-SGK1 Pathway in Chronic Epilepsy Rats
Source: Biomedicines. 2021 Aug 23;9(8):1069. doi: 10.3390/biomedicines9081069 (PMC8391511; doi:10.3390/biomedicines9081069)
Supplement: Supplementary file 1 [file biomedicines-09-01069-s001.zip]

Archive with 1 entries (1 files):
- biomedicines-1331126-supplementary.pdf
